# Supplementary material for: Toxicity of Proton Therapy versus Photon Therapy on Salvage Re-Irradiation for Non-Small Cell Lung Cancer
Source: Life (Basel). 2022 Feb 16;12(2):292. doi: 10.3390/life12020292 (PMC8876714; doi:10.3390/life12020292)
Supplement: Supplementary file 1 [file life-12-00292-s001.zip]

Archive with 2 entries (2 files):
- Supplementary figures.pptx
- Supplementary tables.pdf
